# Supplementary material for: Behavioral Interventions on Periodontitis Patients to Improve Oral Hygiene: A Systematic Review
Source: J Clin Med. 2023 Mar 15;12(6):2276. doi: 10.3390/jcm12062276 (PMC10058764; doi:10.3390/jcm12062276)
Supplement: Supplementary file 1 [file jcm-12-02276-s001.zip]

Archive with 1 entries (1 files):
- jcm-2081719-supplementary.pdf
